# Supplementary material for: Pyrolytic formation and photoactivity of reactive oxygen species in a SiO 2/carbon nanocomposite from kraft lignin
Source: F1000Res. 2018 Sep 28;7:1574. [Version 1] doi: 10.12688/f1000research.16080.1 (PMC6464069; doi:10.12688/f1000research.16080.1)
Supplement: Raw data for the article ‘Pyrolytic formation and photoactivity of reactive oxygen species in a SiO2/carbon nanocomposite from kraft lignin’ are presented [file f1000research-7-17560-s0000.tgz]

Archive with 1 entries (1 files):
- a42c3bc7-d404-4e51-8586-676b601fe8eb_Dataset_1.xlsx
