# Supplementary material for: Pyrolytic formation and photoactivity of reactive oxygen species in a SiO 2/carbon nanocomposite from kraft lignin
Source: F1000Res. 2018 Sep 28;7:1574. [Version 1] doi: 10.12688/f1000research.16080.1 (PMC6464069; doi:10.12688/f1000research.16080.1)
Supplement: Raw data for the article ‘Pyrolytic formation and photoactivity of reactive oxygen species in a SiO2/carbon nanocomposite from kraft lignin’ are presented [file f1000research-7-17560-s0000.tgz › a42c3bc7-d404-4e51-8586-676b601fe8eb_Dataset_1.xlsx]

## Sheet: MB PCS
MB PCS
time (min)	A (668 nm)
-10	0.0663
0	0.021216
10	0.017238
20	0.013923
30	0.009945
40	0.005304
MB PCS run 1
time (min)	A (668 nm)
-10	0.066
0	0.021
5	0.019
10	0.017
15	0.015
20	0.014
25	0.012
30	0.01
35	0.008
40	0.005
MB PCS run 2
time (min)	A (668 nm)
-10	0.064
0	0.02
5	0.019
10	0.015
15	0.013
20	0.011
25	0.011
30	0.009
35	0.006
40	0.003
MB PCS run 3
time (min)	A (668 nm)
-10	0.059
0	0.017
5	0.015
10	0.013
15	0.011
20	0.009
25	0.009
30	0.008
35	0.006
40	0.002

## Sheet: MB silica
MB silica
time (min)	A (668 nm)
-10	0.066
0	0.0627
10	0.06138
20	0.0594
30	0.05874
40	0.05808
MB silica run 1
time (min)	A (668 nm)
-10	0.066
0	0.063
10	0.061
20	0.059
30	0.058
40	0.058
MB silica run 2
time (min)	A (668 nm)
-10	0.065
0	0.061
10	0.059
15	0.059
20	0.057
25	0.056
30	0.056
35	0.056
40	0.055
MB silica run 3
time (min)	A (668 nm)
-10	0.066
0	0.063
5	0.061
10	0.06
15	0.059
20	0.057
25	0.057
30	0.056
35	0.056
40	0.056
45	0.056
50	0.055
